# Supplementary material for: Time of day of induction impacts the total duration of labor
Source: Am J Obstet Gynecol MFM. Author manuscript; Available in PMC 2026 Jul 17. (PMC13377848; doi:10.1016/j.ajogmf.2026.101898)
Supplement: 2 [file NIHMS2189476-supplement-2.xlsx]

## Sheet: Sheet1
Supplementary Table 1. Population statistics of study participants comparing induction of labor across 3-hour increments.
Population Stats
	0-3	3-6	6-9	9-12	12-15	15-18	18-21	21-24	TRUE	P-value
	(N=391)	(N=250)	(N=104)	(N=354)	(N=541)	(N=643)	(N=511)	(N=569)	(N=3363)
Maternal Age (years)
Mean (SD)	28.7 (5.68)	28.5 (5.25)	28.9 (5.22)	29.2 (5.36)	28.7 (5.27)	28.8 (5.48)	28.9 (5.53)	28.8 (5.50)	28.8 (5.44)
Median [Min, Max]	28.0 [18.0, 47.0]	28.0 [18.0, 46.0]	29.0 [18.0, 42.0]	30.0 [18.0, 42.0]	29.0 [18.0, 41.0]	29.0 [18.0, 47.0]	29.0 [18.0, 44.0]	29.0 [18.0, 44.0]	29.0 [18.0, 47.0]
Race
White	250 (63.9%)	175 (70.0%)	78 (75.0%)	249 (70.3%)	406 (75.0%)	421 (65.5%)	338 (66.1%)	379 (66.6%)	2296 (68.3%)	0.262
Black	58 (14.8%)	33 (13.2%)	13 (12.5%)	54 (15.3%)	60 (11.1%)	99 (15.4%)	91 (17.8%)	89 (15.6%)	497 (14.8%)
Hispanic	25 (6.4%)	15 (6.0%)	2 (1.9%)	17 (4.8%)	28 (5.2%)	39 (6.1%)	21 (4.1%)	28 (4.9%)	175 (5.2%)
Asian	22 (5.6%)	8 (3.2%)	4 (3.8%)	9 (2.5%)	17 (3.1%)	23 (3.6%)	20 (3.9%)	20 (3.5%)	123 (3.7%)
Other	36 (9.2%)	19 (7.6%)	7 (6.7%)	25 (7.1%)	30 (5.5%)	61 (9.5%)	41 (8.0%)	53 (9.3%)	272 (8.1%)
BMI
Normal	19 (4.9%)	18 (7.2%)	4 (3.8%)	19 (5.4%)	23 (4.3%)	50 (7.8%)	20 (3.9%)	30 (5.3%)	183 (5.4%)	0.238
Overweight	102 (26.1%)	56 (22.4%)	27 (26.0%)	104 (29.4%)	151 (27.9%)	160 (24.9%)	137 (26.8%)	132 (23.2%)	869 (25.8%)
Obese	270 (69.1%)	176 (70.4%)	73 (70.2%)	231 (65.3%)	367 (67.8%)	433 (67.3%)	354 (69.3%)	407 (71.5%)	2311 (68.7%)
Para
Nulliparous	187 (47.8%)	124 (49.6%)	57 (54.8%)	153 (43.2%)	239 (44.2%)	293 (45.6%)	224 (43.8%)	299 (52.5%)	1576 (46.9%)	0.0335
Parous	204 (52.2%)	126 (50.4%)	47 (45.2%)	201 (56.8%)	302 (55.8%)	350 (54.4%)	287 (56.2%)	270 (47.5%)	1787 (53.1%)
Gestational Age (weeks)
Mean (SD)	39.3 (1.19)	39.3 (1.14)	39.5 (1.18)	39.5 (1.30)	39.4 (1.23)	39.3 (1.23)	39.3 (1.20)	39.4 (1.23)	39.4 (1.22)
Median [Min, Max]	39.3 [37.0, 41.6]	39.4 [37.0, 41.6]	39.4 [37.1, 41.4]	39.4 [37.0, 41.9]	39.3 [37.0, 41.7]	39.3 [37.0, 41.7]	39.3 [37.0, 41.9]	39.3 [37.0, 41.9]	39.3 [37.0, 41.9]
Delivery Method
C-Section	99 (25.3%)	67 (26.8%)	25 (24.0%)	85 (24.0%)	135 (25.0%)	151 (23.5%)	128 (25.0%)	163 (28.6%)	853 (25.4%)	0.733
Vaginal	292 (74.7%)	183 (73.2%)	79 (76.0%)	269 (76.0%)	406 (75.0%)	492 (76.5%)	383 (75.0%)	406 (71.4%)	2510 (74.6%)
