# Supplementary material for: Time of day of induction impacts the total duration of labor
Source: Am J Obstet Gynecol MFM. Author manuscript; Available in PMC 2026 Jul 17. (PMC13377848; doi:10.1016/j.ajogmf.2026.101898)
Supplement: 3 [file NIHMS2189476-supplement-3.xlsx]

## Sheet: Sheet1
Supplementary Table 2. Dunn Test Post-Hoc Analysis of time of induction (TOI) in 1-hour bins
Comparison	Z	P_unadjusted	P_adjusted
0 - 1	-0.0415438	0.483431	1
0 - 10	1.39373	0.0816988	1
1 - 10	1.37061	0.0852477	1
0 - 11	1.89571	0.0289994	1
1 - 11	1.83784	0.0330432	1
10 - 11	0.340136	0.366877	1
0 - 12	1.51412	0.0649972	1
1 - 12	1.47595	0.0699788	1
10 - 12	-0.0196779	0.49215	1
11 - 12	-0.397771	0.3454	1
0 - 13	0.640355	0.260971	1
1 - 13	0.647738	0.258577	1
10 - 13	-0.878009	0.18997	1
11 - 13	-1.3649	0.0861418	1
12 - 13	-0.956131	0.169503	1
0 - 14	-0.013325	0.494684	1
1 - 14	0.029722	0.488144	1
10 - 14	-1.43173	0.0761104	1
11 - 14	-1.95152	0.0254977	1
12 - 14	-1.5618	0.0591681	1
13 - 14	-0.670076	0.251405	1
0 - 15	0.536268	0.295887	1
1 - 15	0.54949	0.291335	1
10 - 15	-0.980981	0.163301	1
11 - 15	-1.48246	0.069109	1
12 - 15	-1.072	0.141861	1
13 - 15	-0.115289	0.454108	1
14 - 15	0.56369	0.286483	1
0 - 16	-0.574137	0.282938	1
1 - 16	-0.496124	0.309903	1
10 - 16	-2.0143	0.0219892	1
11 - 16	-2.63784	0.0041718	1
12 - 16	-2.22923	0.0128994	1
13 - 16	-1.31427	0.0943775	1
14 - 16	-0.574059	0.282964	1
15 - 16	-1.20536	0.114033	1
0 - 17	1.04522	0.147962	1
1 - 17	1.02802	0.15197	1
10 - 17	-0.534315	0.296562	1
11 - 17	-0.994797	0.159918	1
12 - 17	-0.575125	0.282603	1
13 - 17	0.420619	0.337017	1
14 - 17	1.0862	0.138696	1
15 - 17	0.541476	0.29409	1
16 - 17	1.77562	0.0378976	1
0 - 18	-0.451184	0.325928	1
1 - 18	-0.385655	0.349876	1
10 - 18	-1.82754	0.0338092	1
11 - 18	-2.38078	0.00863791	1
12 - 18	-1.99641	0.0229448	1
13 - 18	-1.12965	0.129313	1
14 - 18	-0.447581	0.327228	1
15 - 18	-1.0268	0.152257	1
16 - 18	0.0951149	0.462112	1
17 - 18	-1.55139	0.0604041	1
0 - 19	2.3423	0.00958273	1
1 - 19	2.26572	0.0117344	1
10 - 19	0.793901	0.213627	1
11 - 19	0.505558	0.306583	1
12 - 19	0.894606	0.185499	1
13 - 19	1.85131	0.0320625	1
14 - 19	2.40493	0.00808789	1
15 - 19	1.96772	0.0245502	1
16 - 19	3.09218	0.000993472	0.274198
17 - 19	1.50182	0.0665718	1
18 - 19	2.81934	0.00240614	0.664094
0 - 2	0.419046	0.337591	1
1 - 2	0.439267	0.330234	1
10 - 2	-0.887429	0.187424	1
11 - 2	-1.29074	0.0983972	1
12 - 2	-0.942674	0.172924	1
13 - 2	-0.135089	0.446271	1
14 - 2	0.438465	0.330525	1
15 - 2	-0.0391649	0.484379	1
16 - 2	0.960004	0.168527	1
17 - 2	-0.487548	0.312935	1
18 - 2	0.832459	0.202575	1
19 - 2	-1.71413	0.0432526	1
0 - 20	0.770239	0.220579	1
1 - 20	0.770403	0.22053	1
10 - 20	-0.752339	0.225924	1
11 - 20	-1.22297	0.11067	1
12 - 20	-0.815387	0.207425	1
13 - 20	0.142108	0.443497	1
14 - 20	0.802874	0.211024	1
15 - 20	0.257671	0.398331	1
16 - 20	1.45188	0.0732669	1
17 - 20	-0.272839	0.392489	1
18 - 20	1.2591	0.103997	1
19 - 20	-1.71158	0.0434873	1
2 - 20	0.253957	0.399764	1
0 - 21	0.776189	0.218819	1
1 - 21	0.775432	0.219042	1
10 - 21	-0.765605	0.221956	1
11 - 21	-1.24565	0.106446	1
12 - 21	-0.832276	0.202627	1
13 - 21	0.139266	0.44462	1
14 - 21	0.809715	0.209052	1
15 - 21	0.256698	0.398706	1
16 - 21	1.47072	0.070684	1
17 - 21	-0.282671	0.388714	1
18 - 21	1.27229	0.101635	1
19 - 21	-1.73977	0.0409497	1
2 - 21	0.252527	0.400317	1
20 - 21	-0.00509036	0.497969	1
0 - 22	-0.255286	0.399251	1
1 - 22	-0.198985	0.421137	1
10 - 22	-1.66427	0.0480291	1
11 - 22	-2.21262	0.0134618	1
12 - 22	-1.82129	0.0342814	1
13 - 22	-0.933353	0.175319	1
14 - 22	-0.247348	0.40232	1
15 - 22	-0.827642	0.203937	1
16 - 22	0.316761	0.375712	1
17 - 22	-1.35901	0.087072	1
18 - 22	0.205702	0.418512	1
19 - 22	-2.66159	0.00388863	1
2 - 22	-0.659648	0.25474	1
20 - 22	-1.06593	0.143227	1
21 - 22	-1.07683	0.140779	1
0 - 23	-1.07083	0.142123	1
1 - 23	-0.968707	0.166346	1
10 - 23	-2.43503	0.00744526	1
11 - 23	-3.07521	0.00105179	0.290293
12 - 23	-2.68212	0.00365788	1
13 - 23	-1.8163	0.0346619	1
14 - 23	-1.08188	0.139652	1
15 - 23	-1.71412	0.0432537	1
16 - 23	-0.55948	0.287917	1
17 - 23	-2.27032	0.0115941	1
18 - 23	-0.614229	0.269532	1
19 - 23	-3.50524	0.000228101	0.0629558
2 - 23	-1.3995	0.0808312	1
20 - 23	-1.94669	0.0257859	1
21 - 23	-1.97154	0.0243312	1
22 - 23	-0.837142	0.201256	1
0 - 3	0.103131	0.458929	1
1 - 3	0.135722	0.446021	1
10 - 3	-1.1378	0.127602	1
11 - 3	-1.54003	0.0617762	1
12 - 3	-1.20726	0.113666	1
13 - 3	-0.441857	0.329296	1
14 - 3	0.116351	0.453687	1
15 - 3	-0.351424	0.362635	1
16 - 3	0.600133	0.274209	1
17 - 3	-0.782757	0.216885	1
18 - 3	0.496258	0.309856	1
19 - 3	-1.94256	0.0260346	1
2 - 3	-0.277463	0.390712	1
20 - 3	-0.554485	0.289624	1
21 - 3	-0.556071	0.289081	1
22 - 3	0.326367	0.372073	1
23 - 3	1.03026	0.151444	1
0 - 4	1.03174	0.151096	1
1 - 4	1.03069	0.151344	1
10 - 4	-0.170323	0.432378	1
11 - 4	-0.475304	0.317285	1
12 - 4	-0.164606	0.434627	1
13 - 4	0.56665	0.285476	1
14 - 4	1.05665	0.145336	1
15 - 4	0.653283	0.256787	1
16 - 4	1.53327	0.0626051	1
17 - 4	0.267448	0.394562	1
18 - 4	1.40288	0.0803261	1
19 - 4	-0.868573	0.19254	1
2 - 4	0.618173	0.268231	1
20 - 4	0.460089	0.322726	1
21 - 4	0.46782	0.319957	1
22 - 4	1.25474	0.104786	1
23 - 4	1.91196	0.0279409	1
3 - 4	0.852527	0.196961	1
0 - 5	3.30297	0.000478336	0.132021
1 - 5	3.22042	0.000640013	0.176644
10 - 5	1.96392	0.0247699	1
11 - 5	1.79308	0.0364798	1
12 - 5	2.11718	0.0171225	1
13 - 5	2.92186	0.00173972	0.480164
14 - 5	3.36147	0.000387643	0.10699
15 - 5	3.01878	0.00126899	0.350241
16 - 5	3.93395	4.17812e-05	0.0115316
17 - 5	2.64797	0.00404887	1
18 - 5	3.70172	0.000107074	0.0295523
19 - 5	1.35142	0.0882812	1
2 - 5	2.73275	0.00314044	0.86676
20 - 5	2.80599	0.00250812	0.692241
21 - 5	2.83526	0.00228944	0.631886
22 - 5	3.57486	0.00017521	0.048358
23 - 5	4.26949	9.79596e-06	0.00270368
3 - 5	2.90795	0.00181903	0.502053
4 - 5	1.92611	0.0270454	1
0 - 6	1.85734	0.0316311	1
1 - 6	1.8396	0.0329133	1
10 - 6	0.789193	0.215	1
11 - 6	0.574455	0.28283	1
12 - 6	0.842261	0.199821	1
13 - 6	1.48096	0.0693092	1
14 - 6	1.88524	0.029699	1
15 - 6	1.55641	0.0598058	1
16 - 6	2.30507	0.0105813	1
17 - 6	1.23542	0.108338	1
18 - 6	2.17908	0.0146628	1
19 - 6	0.222468	0.411975	1
2 - 6	1.46525	0.0714261	1
20 - 6	1.38877	0.0824512	1
21 - 6	1.4006	0.0806675	1
22 - 6	2.05653	0.0198655	1
23 - 6	2.62035	0.00439193	1
3 - 6	1.6543	0.0490335	1
4 - 6	0.867093	0.192945	1
5 - 6	-0.828547	0.20368	1
0 - 7	0.403734	0.343204	1
1 - 7	0.419634	0.337376	1
10 - 7	-0.322562	0.373514	1
11 - 7	-0.506579	0.306225	1
12 - 7	-0.320205	0.374406	1
13 - 7	0.110883	0.455854	1
14 - 7	0.412149	0.340115	1
15 - 7	0.160909	0.436083	1
16 - 7	0.675237	0.249763	1
17 - 7	-0.0679945	0.472895	1
18 - 7	0.623246	0.266562	1
19 - 7	-0.746861	0.227574	1
2 - 7	0.174133	0.43088	1
20 - 7	0.0487124	0.480574	1
21 - 7	0.0510643	0.479637	1
22 - 7	0.528444	0.298596	1
23 - 7	0.91407	0.18034	1
3 - 7	0.333602	0.36934	1
4 - 7	-0.20756	0.417786	1
5 - 7	-1.47159	0.0705658	1
6 - 7	-0.80714	0.209793	1
0 - 8	0.0501693	0.479994	1
1 - 8	0.0749539	0.470126	1
10 - 8	-0.825998	0.204403	1
11 - 8	-1.0722	0.141816	1
12 - 8	-0.843669	0.199427	1
13 - 8	-0.3179	0.37528	1
14 - 8	0.0584317	0.476702	1
15 - 8	-0.256712	0.398701	1
16 - 8	0.379264	0.352246	1
17 - 8	-0.54247	0.293747	1
18 - 8	0.31887	0.374913	1
19 - 8	-1.36083	0.0867836	1
2 - 8	-0.2183	0.413598	1
20 - 8	-0.394152	0.346734	1
21 - 8	-0.393229	0.347075	1
22 - 8	0.201042	0.420333	1
23 - 8	0.675819	0.249578	1
3 - 8	-0.0197007	0.492141	1
4 - 8	-0.65598	0.255918	1
5 - 8	-2.17465	0.0148283	1
6 - 8	-1.32121	0.0932162	1
7 - 8	-0.304023	0.380555	1
0 - 9	0.787951	0.215363	1
1 - 9	0.795819	0.213069	1
10 - 9	-0.365607	0.357329	1
11 - 9	-0.671529	0.250942	1
12 - 9	-0.37184	0.355006	1
13 - 9	0.329042	0.371062	1
14 - 9	0.808415	0.209426	1
15 - 9	0.411783	0.340249	1
16 - 9	1.2586	0.104087	1
17 - 9	0.037576	0.485013	1
18 - 9	1.14454	0.126199	1
19 - 9	-1.04909	0.147069	1
2 - 9	0.402699	0.343585	1
20 - 9	0.226904	0.410249	1
21 - 9	0.232347	0.408134	1
22 - 9	0.99856	0.159004	1
23 - 9	1.63041	0.0515078	1
3 - 9	0.636932	0.262085	1
4 - 9	-0.182215	0.427707	1
5 - 9	-2.06188	0.0196097	1
6 - 9	-1.0128	0.155577	1
7 - 9	0.0830429	0.466909	1
8 - 9	0.50043	0.308386	1
